# Supplementary material for: Screening of Nutritionally Important Components in Standard and Ancient Cereals
Source: Foods. 2024 Dec 19;13(24):4116. doi: 10.3390/foods13244116 (PMC11675112; doi:10.3390/foods13244116)
Supplement: Supplementary file 1 [file foods-13-04116-s001.zip]

Archive with 1 entries (1 files):
- foods-3323926-supplementary.pdf
